# Supplementary material for: Ethylenediamine loading into a manganese-based metal–organic framework enhances water stability and carbon dioxide uptake of the framework
Source: R Soc Open Sci. 2020 Mar 25;7(3):191934. doi: 10.1098/rsos.191934 (PMC7137959; doi:10.1098/rsos.191934)
Supplement: Crystal structure file [file rsos191934supp2.cif]

 
data_tle1824b
 
_audit_creation_method            'SHELXL-2018/1'
_shelx_SHELXL_version_number      '2018/1'
_chemical_name_systematic         ?
_chemical_name_common             ?
_chemical_melting_point           ?
_chemical_formula_moiety          ?
_chemical_formula_sum
 'C14 H18 Mn N2 O8' 
_chemical_formula_weight          397.24

loop_
 _atom_type_symbol
 _atom_type_description
 _atom_type_scat_dispersion_real
 _atom_type_scat_dispersion_imag
 _atom_type_scat_source
 'C'  'C'   0.0033   0.0016
 'International Tables Vol C Tables 4.2.6.8 and 6.1.1.4'
 'H'  'H'   0.0000   0.0000
 'International Tables Vol C Tables 4.2.6.8 and 6.1.1.4'
 'N'  'N'   0.0061   0.0033
 'International Tables Vol C Tables 4.2.6.8 and 6.1.1.4'
 'Mn'  'Mn'   0.3368   0.7283
 'International Tables Vol C Tables 4.2.6.8 and 6.1.1.4'
 'O'  'O'   0.0106   0.0060
 'International Tables Vol C Tables 4.2.6.8 and 6.1.1.4'
 
_space_group_crystal_system       monoclinic
_space_group_IT_number            15
_space_group_name_H-M_alt         'I 2/a'
_space_group_name_Hall            '-I 2ya'
 
_shelx_space_group_comment
;
The symmetry employed for this shelxl refinement is uniquely defined
by the following loop, which should always be used as a source of
symmetry information in preference to the above space-group names.
They are only intended as comments.
;
 
loop_
 _space_group_symop_operation_xyz
 'x, y, z'
 '-x+1/2, y, -z'
 'x+1/2, y+1/2, z+1/2'
 '-x+1, y+1/2, -z+1/2'
 '-x, -y, -z'
 'x-1/2, -y, z'
 '-x+1/2, -y+1/2, -z+1/2'
 'x, -y+1/2, z+1/2'
 
_cell_length_a                    9.6916(5)
_cell_length_b                    11.8690(6)
_cell_length_c                    15.3430(9)
_cell_angle_alpha                 90
_cell_angle_beta                  102.788(6)
_cell_angle_gamma                 90
_cell_volume                      1721.12(17)
_cell_formula_units_Z             4
_cell_measurement_temperature     298(2)
_cell_measurement_reflns_used   2230
_cell_measurement_theta_min     4.1970
_cell_measurement_theta_max     28.8930
 
_exptl_crystal_description        block
_exptl_crystal_colour             yellow
_exptl_crystal_density_meas       ?
_exptl_crystal_density_method     ?
_exptl_crystal_density_diffrn     1.533          
_exptl_crystal_F_000              820
_exptl_transmission_factor_min    ?
_exptl_transmission_factor_max    ?
_exptl_crystal_size_max           0.155
_exptl_crystal_size_mid           0.104
_exptl_crystal_size_min           0.049
_exptl_absorpt_coefficient_mu     0.811
_shelx_estimated_absorpt_T_min    0.885
_shelx_estimated_absorpt_T_max    0.961
_exptl_absorpt_correction_T_min                     0.887
_exptl_absorpt_correction_T_max                     1.000
_exptl_absorpt_correction_type            gaussian
_exptl_absorpt_process_details
;
CrysAlisPro 1.171.39.45b (Rigaku Oxford Diffraction, 2018)
Numerical absorption correction based on gaussian integration over
			a multifaceted crystal model
Empirical absorption correction using spherical harmonics,
 implemented in SCALE3 ABSPACK scaling algorithm.
;
_diffrn_ambient_temperature       298(2)
_diffrn_radiation_wavelength      0.71073
_diffrn_radiation_type            MoK\a
_diffrn_source                    ?
_diffrn_measurement_device_type 'SuperNova, Dual, Cu at home/near, Atlas'
_diffrn_measurement_method '\w scans'
_diffrn_detector_area_resol_mean  ?
_diffrn_reflns_number             4245
_diffrn_reflns_av_unetI/netI      0.0296
_diffrn_reflns_av_R_equivalents   0.0195
_diffrn_reflns_limit_h_min        -13
_diffrn_reflns_limit_h_max        9
_diffrn_reflns_limit_k_min        -12
_diffrn_reflns_limit_k_max        15
_diffrn_reflns_limit_l_min        -18
_diffrn_reflns_limit_l_max        20
_diffrn_reflns_theta_min          3.433
_diffrn_reflns_theta_max          29.402
_diffrn_reflns_theta_full         25.242
_diffrn_measured_fraction_theta_max   0.860
_diffrn_measured_fraction_theta_full  0.998
_diffrn_reflns_Laue_measured_fraction_max    0.860
_diffrn_reflns_Laue_measured_fraction_full   0.998
_diffrn_reflns_point_group_measured_fraction_max   0.860
_diffrn_reflns_point_group_measured_fraction_full  0.998
_reflns_number_total              2038
_reflns_number_gt                 1612
_reflns_threshold_expression      'I > 2\s(I)'
_reflns_Friedel_coverage          0.000
_reflns_Friedel_fraction_max      .
_reflns_Friedel_fraction_full     .
 
_reflns_special_details
;
 Reflections were merged by SHELXL according to the crystal
 class for the calculation of statistics and refinement.
 
 _reflns_Friedel_fraction is defined as the number of unique
 Friedel pairs measured divided by the number that would be
 possible theoretically, ignoring centric projections and
 systematic absences.
;
 
_computing_data_collection        ?
_computing_cell_refinement        ?
_computing_data_reduction         ?
_computing_structure_solution     ?
_computing_structure_refinement 'SHELXL-2018/1 (Sheldrick, 2018)'
_computing_molecular_graphics     ?
_computing_publication_material   ?
_refine_special_details           ?
_refine_ls_structure_factor_coef  Fsqd
_refine_ls_matrix_type            full
_refine_ls_weighting_scheme       calc
_refine_ls_weighting_details
'w=1/[\s^2^(Fo^2^)+(0.0410P)^2^+1.5126P] where P=(Fo^2^+2Fc^2^)/3'
_atom_sites_solution_primary      ?
_atom_sites_solution_secondary    ?
_atom_sites_solution_hydrogens    geom
_refine_ls_hydrogen_treatment     constr
_refine_ls_extinction_method      none
_refine_ls_extinction_coef        .
_refine_ls_number_reflns          2038
_refine_ls_number_parameters      118
_refine_ls_number_restraints      0
_refine_ls_R_factor_all           0.0510
_refine_ls_R_factor_gt            0.0369
_refine_ls_wR_factor_ref          0.0972
_refine_ls_wR_factor_gt           0.0870
_refine_ls_goodness_of_fit_ref    1.037
_refine_ls_restrained_S_all       1.037
_refine_ls_shift/su_max           0.000
_refine_ls_shift/su_mean          0.000
 
loop_
 _atom_site_label
 _atom_site_type_symbol
 _atom_site_fract_x
 _atom_site_fract_y
 _atom_site_fract_z
 _atom_site_U_iso_or_equiv
 _atom_site_adp_type
 _atom_site_occupancy
 _atom_site_site_symmetry_order  
 _atom_site_calc_flag
 _atom_site_refinement_flags_posn
 _atom_site_refinement_flags_adp
 _atom_site_refinement_flags_occupancy
 _atom_site_disorder_assembly
 _atom_site_disorder_group
C1 C 0.2123(2) 0.07763(17) -0.12337(13) 0.0338(4) Uani 1 1 d . . . . .
C2 C 0.2307(2) 0.16802(17) -0.18829(13) 0.0322(4) Uani 1 1 d . . . . .
C3 C 0.1447(2) 0.26445(18) -0.20183(14) 0.0359(5) Uani 1 1 d . . . . .
C4 C 0.3352(2) 0.15569(17) -0.23691(14) 0.0355(4) Uani 1 1 d . . . . .
H4 H 0.392771 0.092157 -0.227858 0.043 Uiso 1 1 calc R U . . .
C5 C 0.1173(2) -0.21303(19) -0.08107(17) 0.0458(5) Uani 1 1 d . . . . .
H5 H 0.178157 -0.164114 -0.101449 0.055 Uiso 1 1 calc R U . . .
C6 C 0.0181(4) -0.3979(2) -0.0816(3) 0.0833(10) Uani 1 1 d . . . . .
H6A H 0.070713 -0.457217 -0.046739 0.125 Uiso 1 1 calc R U . . .
H6B H -0.042059 -0.429176 -0.134225 0.125 Uiso 1 1 calc R U . . .
H6C H -0.038685 -0.359914 -0.046779 0.125 Uiso 1 1 calc R U . . .
C7 C 0.2014(3) -0.3594(3) -0.1662(2) 0.0773(9) Uani 1 1 d . . . . .
H7A H 0.270457 -0.303175 -0.171201 0.116 Uiso 1 1 calc R U . . .
H7B H 0.142862 -0.374322 -0.224154 0.116 Uiso 1 1 calc R U . . .
H7C H 0.248693 -0.427411 -0.142251 0.116 Uiso 1 1 calc R U . . .
N1 N 0.1143(2) -0.31907(15) -0.10712(14) 0.0476(5) Uani 1 1 d . . . . .
Mn1 Mn 0.000000 0.000000 0.000000 0.03143(15) Uani 1 2 d S . P . .
O1 O 0.09894(16) 0.08189(14) -0.09521(11) 0.0507(4) Uani 1 1 d . . . . .
O2 O -0.19457(16) -0.00377(11) -0.10223(10) 0.0377(3) Uani 1 1 d . . . . .
O3 O 0.04169(19) 0.28458(15) -0.15585(13) 0.0593(5) Uani 1 1 d . . . . .
H3 H 0.030747 0.228396 -0.127017 0.089 Uiso 1 1 calc R U . . .
O4 O 0.04481(18) -0.17448(13) -0.03160(12) 0.0505(4) Uani 1 1 d . . . . .
 
loop_
 _atom_site_aniso_label
 _atom_site_aniso_U_11
 _atom_site_aniso_U_22
 _atom_site_aniso_U_33
 _atom_site_aniso_U_23
 _atom_site_aniso_U_13
 _atom_site_aniso_U_12
C1 0.0364(10) 0.0354(10) 0.0310(10) 0.0049(8) 0.0102(8) -0.0038(9)
C2 0.0316(9) 0.0334(10) 0.0337(10) 0.0057(8) 0.0118(8) -0.0021(8)
C3 0.0332(10) 0.0409(11) 0.0383(11) 0.0053(9) 0.0181(9) 0.0013(9)
C4 0.0351(10) 0.0337(10) 0.0409(11) 0.0063(8) 0.0151(9) 0.0048(8)
C5 0.0445(12) 0.0355(11) 0.0563(14) 0.0022(10) 0.0087(11) -0.0049(10)
C6 0.104(3) 0.0423(15) 0.115(3) 0.0019(16) 0.049(2) -0.0175(16)
C7 0.083(2) 0.0673(19) 0.091(2) -0.0119(17) 0.0412(19) 0.0099(16)
N1 0.0491(11) 0.0350(10) 0.0603(13) -0.0019(9) 0.0159(10) -0.0013(9)
Mn1 0.0341(2) 0.0294(2) 0.0343(2) 0.00348(17) 0.01520(18) -0.00226(17)
O1 0.0445(9) 0.0573(10) 0.0584(10) 0.0246(8) 0.0286(8) 0.0044(7)
O2 0.0402(8) 0.0333(7) 0.0396(8) -0.0079(6) 0.0085(6) 0.0001(6)
O3 0.0618(11) 0.0581(11) 0.0738(12) 0.0234(9) 0.0491(10) 0.0212(9)
O4 0.0588(10) 0.0370(8) 0.0571(10) -0.0033(7) 0.0157(9) 0.0023(8)
 
_geom_special_details
;
 All esds (except the esd in the dihedral angle between two l.s. planes)
 are estimated using the full covariance matrix.  The cell esds are taken
 into account individually in the estimation of esds in distances, angles
 and torsion angles; correlations between esds in cell parameters are only
 used when they are defined by crystal symmetry.  An approximate (isotropic)
 treatment of cell esds is used for estimating esds involving l.s. planes.
;
 
loop_
 _geom_bond_atom_site_label_1
 _geom_bond_atom_site_label_2
 _geom_bond_distance
 _geom_bond_site_symmetry_2
 _geom_bond_publ_flag
C1 O2 1.248(2) 6_655 ?
C1 O1 1.268(2) . ?
C1 C2 1.501(3) . ?
C2 C4 1.392(3) . ?
C2 C3 1.404(3) . ?
C3 O3 1.365(2) . ?
C3 C4 1.379(3) 7_554 ?
C4 H4 0.9300 . ?
C5 O4 1.230(3) . ?
C5 N1 1.319(3) . ?
C5 H5 0.9300 . ?
C6 N1 1.435(3) . ?
C6 H6A 0.9600 . ?
C6 H6B 0.9600 . ?
C6 H6C 0.9600 . ?
C7 N1 1.450(3) . ?
C7 H7A 0.9600 . ?
C7 H7B 0.9600 . ?
C7 H7C 0.9600 . ?
Mn1 O1 2.1491(14) . ?
Mn1 O1 2.1491(14) 5 ?
Mn1 O2 2.1699(15) 5 ?
Mn1 O2 2.1699(15) . ?
Mn1 O4 2.1922(15) 5 ?
Mn1 O4 2.1922(15) . ?
O3 H3 0.8200 . ?
 
loop_
 _geom_angle_atom_site_label_1
 _geom_angle_atom_site_label_2
 _geom_angle_atom_site_label_3
 _geom_angle
 _geom_angle_site_symmetry_1
 _geom_angle_site_symmetry_3
 _geom_angle_publ_flag
O2 C1 O1 124.80(18) 6_655 . ?
O2 C1 C2 119.30(17) 6_655 . ?
O1 C1 C2 115.88(18) . . ?
C4 C2 C3 118.99(18) . . ?
C4 C2 C1 119.17(18) . . ?
C3 C2 C1 121.83(17) . . ?
O3 C3 C4 117.50(18) . 7_554 ?
O3 C3 C2 122.97(18) . . ?
C4 C3 C2 119.52(17) 7_554 . ?
C3 C4 C2 121.48(19) 7_554 . ?
C3 C4 H4 119.3 7_554 . ?
C2 C4 H4 119.3 . . ?
O4 C5 N1 124.4(2) . . ?
O4 C5 H5 117.8 . . ?
N1 C5 H5 117.8 . . ?
N1 C6 H6A 109.5 . . ?
N1 C6 H6B 109.5 . . ?
H6A C6 H6B 109.5 . . ?
N1 C6 H6C 109.5 . . ?
H6A C6 H6C 109.5 . . ?
H6B C6 H6C 109.5 . . ?
N1 C7 H7A 109.5 . . ?
N1 C7 H7B 109.5 . . ?
H7A C7 H7B 109.5 . . ?
N1 C7 H7C 109.5 . . ?
H7A C7 H7C 109.5 . . ?
H7B C7 H7C 109.5 . . ?
C5 N1 C6 120.7(2) . . ?
C5 N1 C7 121.9(2) . . ?
C6 N1 C7 117.3(2) . . ?
O1 Mn1 O1 180.0 . 5 ?
O1 Mn1 O2 92.00(6) . 5 ?
O1 Mn1 O2 88.00(6) 5 5 ?
O1 Mn1 O2 88.00(6) . . ?
O1 Mn1 O2 92.00(6) 5 . ?
O2 Mn1 O2 180.0 5 . ?
O1 Mn1 O4 82.13(6) . 5 ?
O1 Mn1 O4 97.87(6) 5 5 ?
O2 Mn1 O4 90.21(6) 5 5 ?
O2 Mn1 O4 89.79(6) . 5 ?
O1 Mn1 O4 97.87(6) . . ?
O1 Mn1 O4 82.13(6) 5 . ?
O2 Mn1 O4 89.79(6) 5 . ?
O2 Mn1 O4 90.21(6) . . ?
O4 Mn1 O4 180.0 5 . ?
C1 O1 Mn1 139.86(14) . . ?
C1 O2 Mn1 131.67(13) 6 . ?
C3 O3 H3 109.5 . . ?
C5 O4 Mn1 130.97(15) . . ?
 
_refine_diff_density_max    0.259
_refine_diff_density_min   -0.257
_refine_diff_density_rms    0.054
